# Supplementary material for: Clinical and Multivariate Predictors of Headaches Attributed to Rhinosinusitis in Pediatric Patients: A Comparative Study with Migraine and Tension-Type Headache
Source: Children (Basel). 2025 Nov 17;12(11):1557. doi: 10.3390/children12111557 (PMC12651926; doi:10.3390/children12111557)
Supplement: Supplementary file 1 [file children-12-01557-s001.zip]

Archive with 3 entries (3 files):
- Suppelement Figure S1_children.pptx
- Supplement Table S1_Children.pdf
- Supplement table S2_Children.pdf
